# Supplementary material for: Influenza B Vaccines: Current Landscape and Novel Development Strategies
Source: Vaccines (Basel). 2026 Jun 29;14(7):574. doi: 10.3390/vaccines14070574 (PMC13418997; doi:10.3390/vaccines14070574)
Supplement: Supplementary file 1 [file vaccines-14-00574-s001.zip]

Archive with 1 entries (1 files):
- vaccines-4382031-supplementary.pdf
